# Supplementary material for: Optimal Annual COVID-19 Vaccine Boosting Dates Following Previous Booster Vaccination or Breakthrough Infection
Source: Clin Infect Dis. 2024 Nov 26;80(2):316–22. doi: 10.1093/cid/ciae559 (PMC11848277; doi:10.1093/cid/ciae559)
Supplement: ciae559_Supplementary_Data [file ciae559_supplementary_data.zip]

Archive with 16 entries (16 files):
- FigureS1_Townsend_et_al_2024.eps
- FigureS2_Townsend_et_al_2024.eps
- FigureS3_Townsend_et_al_2024.eps
- TableS10_sweden.pdf
- TableS11_israel.pdf
- TableS12_edinburgh.pdf
- TableS13_stockholm.pdf
- TableS1_equations1.pdf
- TableS2_southkorea.pdf
- TableS3_equations2.pdf
- TableS4_newyork.pdf
- TableS5_yamagata.pdf
- TableS6_nepal.pdf
- TableS7_guangzhou.pdf
- TableS8_norway.pdf
- TableS9_netherlands.pdf
